# Supplementary material for: EAT-Lancet Diet Components Acquisition According to Food Insecurity and Poverty Status in Brazil: An Analysis of National Household Budget Survey 2017–2018
Source: Int J Environ Res Public Health. 2025 May 21;22(5):808. doi: 10.3390/ijerph22050808 (PMC12110852; doi:10.3390/ijerph22050808)
Supplement: Supplementary file 1 [file ijerph-22-00808-s001.zip]

Archive with 1 entries (1 files):
- ijerph-3590117-supplementary.pdf
